# Supplementary material for: A Compact Aperture-Slot Antipodal Vivaldi Antenna for GPR Systems
Source: Sensors (Basel). 2026 Jan 26;26(3):810. doi: 10.3390/s26030810 (PMC12899646; doi:10.3390/s26030810)
Supplement: Supplementary file 1 [file sensors-26-00810-s001.zip]

Archive with 1 entries (1 files):
- sensors-4047411-supplementary.pdf
